# Supplementary material for: Adaptive Strategies for Materials Design using Uncertainties
Source: Sci Rep. 2016 Jan 21;6:19660. doi: 10.1038/srep19660 (PMC4726355; doi:10.1038/srep19660)
Supplement: Supplementary Information [file srep19660-s1.xls]

## Sheet: Sheet1
M-site element	A-site element	X-site element	M-atom p-orbital radii	M-atom d-orbital radii	M-atom s-orbital radii	A-atom s-orbital radii	A-atom p-orbital radii	X-atom s-orbital radii	X-atom p-orbital radii	B (Bulk modulus)	G (Shear modulus)	E (Young's modulus)
Sc	Cd	C	0.5	0.539	1.57	0.445	1.184	0.62	0.596	73	36	92
Sc	Tl	C	0.5	0.539	1.57	1.06	1.319	0.62	0.596	84	55	135
Sc	In	C	0.5	0.539	1.57	1.093	1.382	0.62	0.596	86	54	135
Sc	Pb	C	0.5	0.539	1.57	1.01	1.215	0.62	0.596	87	58	142
Sc	Al	C	0.5	0.539	1.57	1.044	1.312	0.62	0.596	88	57	140
Sc	Ga	C	0.5	0.539	1.57	0.96	1.254	0.62	0.596	89	53	133
Sc	Cd	N	0.5	0.539	1.57	0.445	1.184	0.521	0.4875	92	40	106
Sc	Sn	C	0.5	0.539	1.57	1.027	1.24	0.62	0.596	93	63	154
Sc	Pb	N	0.5	0.539	1.57	1.01	1.215	0.521	0.4875	101	67	165
Sc	In	N	0.5	0.539	1.57	1.093	1.382	0.521	0.4875	102	68	167
Sc	Tl	N	0.5	0.539	1.57	1.06	1.319	0.521	0.4875	102	65	162
Sc	Ge	C	0.5	0.539	1.57	0.886	1.09	0.62	0.596	103	72	175
Zr	Cd	C	0.613	0.79	1.593	0.445	1.184	0.62	0.596	105	46	121
Sc	Si	C	0.5	0.539	1.57	0.904	1.068	0.62	0.596	106	76	184
Sc	Al	N	0.5	0.539	1.57	1.044	1.312	0.521	0.4875	107	77	187
Sc	Ga	N	0.5	0.539	1.57	0.96	1.254	0.521	0.4875	110	75	183
Sc	Sn	N	0.5	0.539	1.57	1.027	1.24	0.521	0.4875	110	75	184
Nb	Tl	N	0.586	0.747	1.589	1.06	1.319	0.521	0.4875	112	43	115
Sc	As	C	0.5	0.539	1.57	0.826	0.9915	0.62	0.596	113	66	165
Cr	Tl	C	0.416	0.4265	1.453	1.06	1.319	0.62	0.596	113	70	173
Ti	Cd	C	0.468	0.489	1.477	0.445	1.184	0.62	0.596	116	67	168
Zr	Pb	C	0.613	0.79	1.593	1.01	1.215	0.62	0.596	117	71	177
Zr	Tl	C	0.613	0.79	1.593	1.06	1.319	0.62	0.596	117	78	191
Hf	Cd	C	0.617	0.829	1.476	0.445	1.184	0.62	0.596	119	69	174
Zr	In	C	0.613	0.79	1.593	1.093	1.382	0.62	0.596	119	84	204
Ti	Pb	C	0.468	0.489	1.477	1.01	1.215	0.62	0.596	119	73	182
V	Tl	C	0.439	0.449	1.401	1.06	1.319	0.62	0.596	119	69	173
V	Cd	C	0.439	0.449	1.401	0.445	1.184	0.62	0.596	120	84	203
Sc	P	C	0.5	0.539	1.57	0.803	0.9175	0.62	0.596	121	70	175
Zr	Cd	N	0.613	0.79	1.593	0.445	1.184	0.521	0.4875	121	70	175
Ti	Pb	N	0.468	0.489	1.477	1.01	1.215	0.521	0.4875	121	68	173
Sc	Ge	N	0.5	0.539	1.57	0.886	1.09	0.521	0.4875	122	84	204
V	Pb	N	0.439	0.449	1.401	1.01	1.215	0.521	0.4875	122	39	105
Cr	Pb	N	0.416	0.4265	1.453	1.01	1.215	0.521	0.4875	122	39	105
V	Pb	C	0.439	0.449	1.401	1.01	1.215	0.62	0.596	123	63	161
Zr	Al	C	0.613	0.79	1.593	1.044	1.312	0.62	0.596	125	92	221
Ti	Tl	C	0.468	0.489	1.477	1.06	1.319	0.62	0.596	125	91	219
W	Pb	N	0.582	0.746	1.36	1.01	1.215	0.521	0.4875	125	47	124
Hf	Pb	C	0.617	0.829	1.476	1.01	1.215	0.62	0.596	126	77	191
Sc	S	C	0.5	0.539	1.57	0.723	0.808	0.62	0.596	126	91	221
Cr	In	C	0.416	0.4265	1.453	1.093	1.382	0.62	0.596	127	64	163
Zr	Pb	N	0.613	0.79	1.593	1.01	1.215	0.521	0.4875	127	61	157
Zr	Ga	C	0.613	0.79	1.593	0.96	1.254	0.62	0.596	128	88	214
Ti	In	C	0.468	0.489	1.477	1.093	1.382	0.62	0.596	128	98	234
Nb	Pb	N	0.586	0.747	1.589	1.01	1.215	0.521	0.4875	128	30	84
Sc	Si	N	0.5	0.539	1.57	0.904	1.068	0.521	0.4875	128	89	218
Zr	Sn	C	0.613	0.79	1.593	1.027	1.24	0.62	0.596	129	80	199
Hf	Tl	C	0.617	0.829	1.476	1.06	1.319	0.62	0.596	129	86	212
Ti	Tl	N	0.468	0.489	1.477	1.06	1.319	0.521	0.4875	129	81	200
Zr	Tl	N	0.613	0.79	1.593	1.06	1.319	0.521	0.4875	129	69	176
Ti	Cd	N	0.468	0.489	1.477	0.445	1.184	0.521	0.4875	130	84	208
Ta	Pb	N	0.599	0.784	1.413	1.01	1.215	0.521	0.4875	130	16	46
Hf	In	C	0.617	0.829	1.476	1.093	1.382	0.62	0.596	131	95	230
Sc	As	N	0.5	0.539	1.57	0.826	0.9915	0.521	0.4875	131	57	148
Cr	Pb	C	0.416	0.4265	1.453	1.01	1.215	0.62	0.596	133	51	136
Zr	In	N	0.613	0.79	1.593	1.093	1.382	0.521	0.4875	134	81	202
Hf	Pb	N	0.617	0.829	1.476	1.01	1.215	0.521	0.4875	134	60	157
Ta	Pb	C	0.599	0.784	1.413	1.01	1.215	0.62	0.596	135	63	163
Ti	Sn	C	0.468	0.489	1.477	1.027	1.24	0.62	0.596	135	93	226
Hf	Cd	N	0.617	0.829	1.476	0.445	1.184	0.521	0.4875	136	79	198
Ti	Sn	N	0.468	0.489	1.477	1.027	1.24	0.521	0.4875	136	79	198
Mo	Tl	N	0.56	0.699	1.52	1.06	1.319	0.521	0.4875	136	58	153
Ta	Tl	N	0.599	0.784	1.413	1.06	1.319	0.521	0.4875	136	43	116
Sc	P	N	0.5	0.539	1.57	0.803	0.9175	0.521	0.4875	137	80	200
Ti	Al	C	0.468	0.489	1.477	1.044	1.312	0.62	0.596	138	113	267
Hf	Al	C	0.617	0.829	1.476	1.044	1.312	0.62	0.596	138	105	252
V	Sn	C	0.439	0.449	1.401	1.027	1.24	0.62	0.596	138	75	189
Ti	In	N	0.468	0.489	1.477	1.093	1.382	0.521	0.4875	138	83	208
Ti	Ga	C	0.468	0.489	1.477	0.96	1.254	0.62	0.596	139	109	260
Hf	Sn	C	0.617	0.829	1.476	1.027	1.24	0.62	0.596	139	84	210
Cr	Cd	N	0.416	0.4265	1.453	0.445	1.184	0.521	0.4875	139	74	189
Zr	Sn	N	0.613	0.79	1.593	1.027	1.24	0.521	0.4875	140	70	181
V	Tl	N	0.439	0.449	1.401	1.06	1.319	0.521	0.4875	140	56	148
Hf	Ga	C	0.617	0.829	1.476	0.96	1.254	0.62	0.596	141	101	244
Zr	Al	N	0.613	0.79	1.593	1.044	1.312	0.521	0.4875	141	94	231
Mo	Pb	N	0.56	0.699	1.52	1.01	1.215	0.521	0.4875	141	52	138
Sc	S	N	0.5	0.539	1.57	0.723	0.808	0.521	0.4875	141	101	244
Nb	Pb	C	0.586	0.747	1.589	1.01	1.215	0.62	0.596	142	69	177
Hf	Tl	N	0.617	0.829	1.476	1.06	1.319	0.521	0.4875	142	78	197
V	Sn	N	0.439	0.449	1.401	1.027	1.24	0.521	0.4875	143	43	117
Zr	Ga	N	0.613	0.79	1.593	0.96	1.254	0.521	0.4875	145	90	224
W	Tl	N	0.582	0.746	1.36	1.06	1.319	0.521	0.4875	145	56	149
Zr	Ge	C	0.613	0.79	1.593	0.886	1.09	0.62	0.596	146	87	218
Cr	Tl	N	0.416	0.4265	1.453	1.06	1.319	0.521	0.4875	146	62	163
Hf	In	N	0.617	0.829	1.476	1.093	1.382	0.521	0.4875	147	91	227
Nb	Cd	C	0.586	0.747	1.589	0.445	1.184	0.62	0.596	148	87	217
Nb	Tl	C	0.586	0.747	1.589	1.06	1.319	0.62	0.596	149	80	204
Ti	Ge	C	0.468	0.489	1.477	0.886	1.09	0.62	0.596	152	106	257
Zr	Si	C	0.613	0.79	1.593	0.904	1.068	0.62	0.596	152	97	240
Nb	Cd	N	0.586	0.747	1.589	0.445	1.184	0.521	0.4875	152	79	202
Hf	Sn	N	0.617	0.829	1.476	1.027	1.24	0.521	0.4875	152	76	196
V	In	N	0.439	0.449	1.401	1.093	1.382	0.521	0.4875	154	80	204
Hf	Ge	C	0.617	0.829	1.476	0.886	1.09	0.62	0.596	155	96	238
Ti	Al	N	0.468	0.489	1.477	1.044	1.312	0.521	0.4875	155	118	281
Cr	Sn	C	0.416	0.4265	1.453	1.027	1.24	0.62	0.596	156	60	160
Zr	Ge	N	0.613	0.79	1.593	0.886	1.09	0.521	0.4875	156	78	200
Cr	In	N	0.416	0.4265	1.453	1.093	1.382	0.521	0.4875	156	67	175
Cr	Cd	C	0.416	0.4265	1.453	0.445	1.184	0.62	0.596	158	92	230
V	In	C	0.439	0.449	1.401	1.093	1.382	0.62	0.596	158	104	256
Mo	Pb	C	0.56	0.699	1.52	1.01	1.215	0.62	0.596	158	35	97
Mo	Tl	C	0.56	0.699	1.52	1.06	1.319	0.62	0.596	158	63	167
Hf	Al	N	0.617	0.829	1.476	1.044	1.312	0.521	0.4875	158	109	266
V	Cd	N	0.439	0.449	1.401	0.445	1.184	0.521	0.4875	158	95	236
Nb	In	N	0.586	0.747	1.589	1.093	1.382	0.521	0.4875	158	77	197
Nb	In	C	0.586	0.747	1.589	1.093	1.382	0.62	0.596	159	99	247
Ti	Ga	N	0.468	0.489	1.477	0.96	1.254	0.521	0.4875	159	109	265
Hf	Ga	N	0.617	0.829	1.476	0.96	1.254	0.521	0.4875	160	102	253
Zr	As	C	0.613	0.79	1.593	0.826	0.9915	0.62	0.596	161	87	221
Mo	Cd	C	0.56	0.699	1.52	0.445	1.184	0.62	0.596	162	86	218
Nb	Sn	C	0.586	0.747	1.589	1.027	1.24	0.62	0.596	162	81	209
Cr	Sn	N	0.416	0.4265	1.453	1.027	1.24	0.521	0.4875	163	52	141
Nb	Sn	N	0.586	0.747	1.589	1.027	1.24	0.521	0.4875	164	56	151
Zr	S	C	0.613	0.79	1.593	0.723	0.808	0.62	0.596	165	113	275
Ta	Tl	C	0.599	0.784	1.413	1.06	1.319	0.62	0.596	165	84	214
Zr	Si	N	0.613	0.79	1.593	0.904	1.068	0.521	0.4875	165	85	217
Cr	Ga	N	0.416	0.4265	1.453	0.96	1.254	0.521	0.4875	166	68	180
Hf	Si	C	0.617	0.829	1.476	0.904	1.068	0.62	0.596	167	108	266
Ti	Ge	N	0.468	0.489	1.477	0.886	1.09	0.521	0.4875	167	94	236
Ta	Cd	C	0.599	0.784	1.413	0.445	1.184	0.62	0.596	168	94	238
Ta	Cd	N	0.599	0.784	1.413	0.445	1.184	0.521	0.4875	168	79	205
Ti	As	C	0.468	0.489	1.477	0.826	0.9915	0.62	0.596	169	87	224
Mo	In	C	0.56	0.699	1.52	1.093	1.382	0.62	0.596	169	83	215
Ti	Si	C	0.468	0.489	1.477	0.904	1.068	0.62	0.596	169	119	288
Hf	Ge	N	0.617	0.829	1.476	0.886	1.09	0.521	0.4875	170	87	223
W	Tl	C	0.582	0.746	1.36	1.06	1.319	0.62	0.596	171	57	153
Zr	As	N	0.613	0.79	1.593	0.826	0.9915	0.521	0.4875	171	106	263
Zr	S	N	0.613	0.79	1.593	0.723	0.808	0.521	0.4875	171	101	252
Ta	In	N	0.599	0.784	1.413	1.093	1.382	0.521	0.4875	172	73	191
Nb	Al	C	0.586	0.747	1.589	1.044	1.312	0.62	0.596	173	116	285
Zr	P	C	0.613	0.79	1.593	0.803	0.9175	0.62	0.596	174	116	285
V	Ga	N	0.439	0.449	1.401	0.96	1.254	0.521	0.4875	174	105	263
V	Al	C	0.439	0.449	1.401	1.044	1.312	0.62	0.596	175	132	316
Hf	As	C	0.617	0.829	1.476	0.826	0.9915	0.62	0.596	175	103	257
V	Ga	C	0.439	0.449	1.401	0.96	1.254	0.62	0.596	175	125	302
Ta	In	C	0.599	0.784	1.413	1.093	1.382	0.62	0.596	175	106	265
Ta	Sn	C	0.599	0.784	1.413	1.027	1.24	0.62	0.596	176	81	211
Ta	Sn	N	0.599	0.784	1.413	1.027	1.24	0.521	0.4875	176	44	122
Nb	Ga	C	0.586	0.747	1.589	0.96	1.254	0.62	0.596	177	108	270
Ti	S	C	0.468	0.489	1.477	0.723	0.808	0.62	0.596	177	134	321
W	Cd	C	0.582	0.746	1.36	0.445	1.184	0.62	0.596	179	93	236
Hf	S	C	0.617	0.829	1.476	0.723	0.808	0.62	0.596	179	126	305
V	Al	N	0.439	0.449	1.401	1.044	1.312	0.521	0.4875	180	128	310
Ti	As	N	0.468	0.489	1.477	0.826	0.9915	0.521	0.4875	181	114	281
Ti	S	N	0.468	0.489	1.477	0.723	0.808	0.521	0.4875	181	121	297
V	Ge	C	0.439	0.449	1.401	0.886	1.09	0.62	0.596	182	105	263
Hf	Si	N	0.617	0.829	1.476	0.904	1.068	0.521	0.4875	182	99	250
Hf	As	N	0.617	0.829	1.476	0.826	0.9915	0.521	0.4875	183	114	284
Zr	P	N	0.613	0.79	1.593	0.803	0.9175	0.521	0.4875	183	115	284
Ti	Si	N	0.468	0.489	1.477	0.904	1.068	0.521	0.4875	183	115	285
Mo	Sn	C	0.56	0.699	1.52	1.027	1.24	0.62	0.596	184	56	152
Cr	Al	N	0.416	0.4265	1.453	1.044	1.312	0.521	0.4875	184	92	237
Cr	Ga	C	0.416	0.4265	1.453	0.96	1.254	0.62	0.596	185	114	283
Mo	Cd	N	0.56	0.699	1.52	0.445	1.184	0.521	0.4875	185	60	163
Cr	Al	C	0.416	0.4265	1.453	1.044	1.312	0.62	0.596	186	138	332
Hf	S	N	0.617	0.829	1.476	0.723	0.808	0.521	0.4875	186	97	249
W	In	C	0.582	0.746	1.36	1.093	1.382	0.62	0.596	187	76	201
Ti	P	C	0.468	0.489	1.477	0.803	0.9175	0.62	0.596	187	109	273
Hf	P	C	0.617	0.829	1.476	0.803	0.9175	0.62	0.596	188	129	315
Mo	Ga	C	0.56	0.699	1.52	0.96	1.254	0.62	0.596	190	101	257
Cr	Ge	N	0.416	0.4265	1.453	0.886	1.09	0.521	0.4875	191	53	147
Nb	Ge	C	0.586	0.747	1.589	0.886	1.09	0.62	0.596	192	106	268
Cr	S	C	0.416	0.4265	1.453	0.723	0.808	0.62	0.596	192	88	229
Ta	Al	C	0.599	0.784	1.413	1.044	1.312	0.62	0.596	193	122	303
Ta	Ga	C	0.599	0.784	1.413	0.96	1.254	0.62	0.596	194	118	294
Nb	Al	N	0.586	0.747	1.589	1.044	1.312	0.521	0.4875	194	112	281
V	Ge	N	0.439	0.449	1.401	0.886	1.09	0.521	0.4875	194	87	226
Cr	As	C	0.416	0.4265	1.453	0.826	0.9915	0.62	0.596	195	62	168
Mo	Al	C	0.56	0.699	1.52	1.044	1.312	0.62	0.596	196	119	296
V	As	C	0.439	0.449	1.401	0.826	0.9915	0.62	0.596	197	124	307
Nb	S	C	0.586	0.747	1.589	0.723	0.808	0.62	0.596	197	101	258
Nb	Ga	N	0.586	0.747	1.589	0.96	1.254	0.521	0.4875	198	109	275
Hf	P	N	0.617	0.829	1.476	0.803	0.9175	0.521	0.4875	198	128	316
V	S	C	0.439	0.449	1.401	0.723	0.808	0.62	0.596	199	114	286
Cr	Ge	C	0.416	0.4265	1.453	0.886	1.09	0.62	0.596	200	81	213
W	Sn	C	0.582	0.746	1.36	1.027	1.24	0.62	0.596	200	38	107
Nb	Ge	N	0.586	0.747	1.589	0.886	1.09	0.521	0.4875	200	91	236
Ti	P	N	0.468	0.489	1.477	0.803	0.9175	0.521	0.4875	200	135	331
V	As	N	0.439	0.449	1.401	0.826	0.9915	0.521	0.4875	203	94	245
Nb	As	C	0.586	0.747	1.589	0.826	0.9915	0.62	0.596	204	126	312
Mo	S	N	0.56	0.699	1.52	0.723	0.808	0.521	0.4875	204	44	122
Nb	As	N	0.586	0.747	1.589	0.826	0.9915	0.521	0.4875	205	86	226
Ta	Ge	C	0.599	0.784	1.413	0.886	1.09	0.62	0.596	206	113	286
Ta	S	C	0.599	0.784	1.413	0.723	0.808	0.62	0.596	206	95	247
Cr	As	N	0.416	0.4265	1.453	0.826	0.9915	0.521	0.4875	206	63	171
Mo	As	N	0.56	0.699	1.52	0.826	0.9915	0.521	0.4875	208	75	201
Mo	As	C	0.56	0.699	1.52	0.826	0.9915	0.62	0.596	209	52	144
Nb	Si	C	0.586	0.747	1.589	0.904	1.068	0.62	0.596	209	122	305
V	Si	N	0.439	0.449	1.401	0.904	1.068	0.521	0.4875	209	102	263
Cr	P	N	0.416	0.4265	1.453	0.803	0.9175	0.521	0.4875	210	101	262
W	Ga	C	0.582	0.746	1.36	0.96	1.254	0.62	0.596	211	97	252
V	Si	C	0.439	0.449	1.401	0.904	1.068	0.62	0.596	211	126	315
Mo	Ge	C	0.56	0.699	1.52	0.886	1.09	0.62	0.596	212	83	219
W	As	N	0.582	0.746	1.36	0.826	0.9915	0.521	0.4875	213	70	189
Nb	Si	N	0.586	0.747	1.589	0.904	1.068	0.521	0.4875	213	103	265
W	Al	C	0.582	0.746	1.36	1.044	1.312	0.62	0.596	214	110	280
Cr	Si	C	0.416	0.4265	1.453	0.904	1.068	0.62	0.596	215	87	229
Ta	As	N	0.599	0.784	1.413	0.826	0.9915	0.521	0.4875	216	74	200
Ta	Al	N	0.599	0.784	1.413	1.044	1.312	0.521	0.4875	217	115	293
Ta	Ge	N	0.599	0.784	1.413	0.886	1.09	0.521	0.4875	217	92	241
Ta	As	C	0.599	0.784	1.413	0.826	0.9915	0.62	0.596	219	129	324
Nb	P	N	0.586	0.747	1.589	0.803	0.9175	0.521	0.4875	219	102	266
Cr	Si	N	0.416	0.4265	1.453	0.904	1.068	0.521	0.4875	222	49	138
Ta	Ga	N	0.599	0.784	1.413	0.96	1.254	0.521	0.4875	223	107	277
Nb	S	N	0.586	0.747	1.589	0.723	0.808	0.521	0.4875	223	106	273
Cr	P	C	0.416	0.4265	1.453	0.803	0.9175	0.62	0.596	224	98	257
Mo	Ga	N	0.56	0.699	1.52	0.96	1.254	0.521	0.4875	224	49	137
Mo	P	C	0.56	0.699	1.52	0.803	0.9175	0.62	0.596	225	71	193
Mo	Si	C	0.56	0.699	1.52	0.904	1.068	0.62	0.596	225	94	248
Nb	P	C	0.586	0.747	1.589	0.803	0.9175	0.62	0.596	226	145	358
Ta	Si	C	0.599	0.784	1.413	0.904	1.068	0.62	0.596	226	126	318
W	Cd	N	0.582	0.746	1.36	0.445	1.184	0.521	0.4875	226	99	259
Mo	P	N	0.56	0.699	1.52	0.803	0.9175	0.521	0.4875	226	65	179
W	As	C	0.582	0.746	1.36	0.826	0.9915	0.62	0.596	227	34	96
V	P	C	0.439	0.449	1.401	0.803	0.9175	0.62	0.596	227	154	376
V	P	N	0.439	0.449	1.401	0.803	0.9175	0.521	0.4875	229	122	312
W	P	N	0.582	0.746	1.36	0.803	0.9175	0.521	0.4875	230	62	171
Ta	Si	N	0.599	0.784	1.413	0.904	1.068	0.521	0.4875	230	106	275
W	Ge	C	0.582	0.746	1.36	0.886	1.09	0.62	0.596	234	80	216
W	P	C	0.582	0.746	1.36	0.803	0.9175	0.62	0.596	242	45	126
Ta	P	C	0.599	0.784	1.413	0.803	0.9175	0.62	0.596	243	151	375
Ta	S	N	0.599	0.784	1.413	0.723	0.808	0.521	0.4875	246	109	285
W	Si	C	0.582	0.746	1.36	0.904	1.068	0.62	0.596	251	95	253
Ta	P	N	0.599	0.784	1.413	0.803	0.9175	0.521	0.4875	255	122	315
